# Supplementary material for: High Resolution Copy Number Variation Data in the NCI-60 Cancer Cell Lines from Whole Genome Microarrays Accessible through CellMiner
Source: PLoS One. 2014 Mar 26;9(3):e92047. doi: 10.1371/journal.pone.0092047 (PMC3966786; doi:10.1371/journal.pone.0092047)
Supplement: Table S1 — Details of the four aCGH platforms on which the NCI-60 data are available. (XLSX) [file pone.0092047.s002.xlsx]

## Sheet: Supplementary Table 1
	Supplementary Table 1: Four platforms on which the NCI-60 array CGH data are available
	Array name	Manufacturer	GEO platform ID	GEO data series ID	Replicated cell lines (number of reps in brackets)	Missing cell lines
	Human Genome CGH Microarray 44A	Agilent Technologies, Inc.	GPL11068	GSE48568	LC:A549 (8), All except LC:NCI_H226 (2)	None
	HG19 CGH 385K WG Tiling v2.0	NimbleGen (Now Roche)	GPL13786	GSE30291	LC:A549 (5), BR:MCF7 (4), CNS:SF_268 (2), CO:HCT116 (2) OV:OVCAR_8 (2)	CO:HT29
	GeneChip Human Mapping 500k Array Set	Affymetrix Inc.	GPL3812	GSE32264	OV:OVCAR_3 (2), OV:OVCAR_8 (2)	CO:HT29
	Human1Mv1_C Beadchip	Illumina	GPL6983	GSE47620	CNS:SF_295 (2), LC:HOP_92 (2), ME:SK_MEL_28 (2), OV:OVCAR_3 (2)	CO:HT29
