# Supplementary material for: High Resolution Copy Number Variation Data in the NCI-60 Cancer Cell Lines from Whole Genome Microarrays Accessible through CellMiner
Source: PLoS One. 2014 Mar 26;9(3):e92047. doi: 10.1371/journal.pone.0092047 (PMC3966786; doi:10.1371/journal.pone.0092047)
Supplement: Table S2 — List of the highest intensity gain and loss regions in each chromosome for each cell line. (XLSX) [file pone.0092047.s003.xlsx]

## Sheet: Supplementary Table 2
	Supplementary Table 2: List of the highest intensity gain and loss regions for each cell line
	Footnotes
	aStepgram segments with log2 mean > 1.5 (or < -1.5) were chosen as the gained (or lost) regions.
	bSegments within 500KB of each other were merged together (along with any segments between them).
	Cell line	Sex	Chr1	Chr2	Chr3	Chr4	Chr5	Chr6	Chr7	Chr8	Chr9	Chr10	Chr11	Chr12	Chr13	Chr14	Chr15	Chr16	Chr17	Chr18	Chr19	Chr20	Chr21	Chr22	ChrX	ChrY
	BR:MCF7	F			Gains - 63990825:64947927	Losses - 181924560:182290110, 183390020:183502814					Losses - 21841175:22039386								Gains - 56644585:57188511, 57919106:59979994			Gains - 45791372:46688200, 49303170:49426027, 52187351:53539084, 55685160:55845104
	BR:MDA_MB_231	F						Losses - 78976176:79043058			Losses - 16428179:18021844, 20851565:24898113
	BR:HS578T	F													Losses - 53716057:53892770
	BR:BT_549	F		Losses - 144893373:145021621																Losses - 75687181:76891179
	BR:T47D	F	Losses - 41273084:41299150					Losses - 78979964:79031595												Losses - 2865368:3015520					Losses - 96274177:96512328
	CNS:SF_268	F									Losses - 21800624:22214031		Gains - 97995236:103360967, 107415288:110054499, 116286055:116641778, 118281908:120318526, 122309017:122833334 Losses - 81078874:81515055												Gains - 156874:2641612
	CNS:SF_295	F									Losses - 21943861:22012113		Losses - 55368396:55431290		Losses - 101821935:101933248
	CNS:SF_539	F										Losses - 89260683:91160748
	CNS:SNB_19	M	Gains - 119268774:120088342								Losses - 21937141:22149027														Gains - 156874:2641612
	CNS:SNB_75	F
	CNS:U251	M		Losses - 112899191:112952644							Losses - 21934694:22148864	Losses - 68075986:68110629						Losses - 79112108:79213736						Losses - 39360417:39384360
	CO:COLO205	M			Losses - 60445428:60559086			Gains - 133408697:135793706												Losses - 11168:112437
	CO:HCC_2998	Unknown
	CO:HCT_116	M																Losses - 6222071:6940444							Losses - 29549115:29992262	Losses - 2889102:6433463
	CO:HCT_15	Unknown																				Losses - 14693228:14799066				Gains - 9161731:9366513
	CO:HT29	F
	CO:KM12	Unknown			Losses - 60287741:60603507													Losses - 78585273:78812810
	CO:SW_620	M		Losses - 77697058:77952108	Losses - 60460663:60539236	Losses - 91401237:92046293				Gains - 128631126:129786198								Losses - 6750584:7265279							Losses - 6847660:7431246
	LE:CCRF_CEM	F							Losses - 38293376:38386255, 142059445:142483840		Losses - 21817420:21989207	Losses - 89607816:89696858				Losses - 22637740:22966428
	LE:HL_60	M								Gains - 126242481:127385036, 128072850:128772787, 130003888:130660997									Losses - 7496616:7577430						Gains - 156874:2394683
	LE:K_562	F									Gains - 133631381:134145197 Losses - 20770487:26552384, 28580890:31619836	Losses - 103605504:103778840, 126680180:126728384												Gains - 22698644:23628203
	LE:MOLT_4	M																							Gains - 156874:2641612	Gains - 9161731:9366513
	LE:RPMI_8226	M	Losses - 51155634:51468942												Losses - 38607504:38847408	Losses - 103384200:103446050									Losses - 96366884:96751442
	LE:SR	M							Losses - 38303943:38388697		Losses - 21871668:21985190															Gains - 9161731:9366513
	ME:LOXIMVI	M						Losses - 78975646:79042044			Losses - 21864077:21990783													Losses - 50805710:50831306	Gains - 156874:2394683 Losses - 123165768:123524277
	ME:MALME_3M	M						Losses - 78976678:79032488			Losses - 21282489:23154053														Gains - 156874:2641612
	ME:M14	Unknown
	ME:SK_MEL_2	M																							Gains - 156874:2394683
	ME:SK_MEL_28	M					Losses - 59128702:59425196																		Gains - 156874:2641612
	ME:SK_MEL_5	F									Losses - 21458849:27643603
	ME:UACC_257	Unknown
	ME:UACC_62	Unknown						Losses - 78976176:79043058			Losses - 21957976:22053824
	ME:MDA_MB_435	F	Losses - 248758902:248793480						Losses - 51810240:51843266
	ME:MDA_N	F							Losses - 51800551:51843266
	LC:A549	M									Losses - 21839815:22091403														Gains - 156874:2641612
	LC:EKVX	M						Losses - 780703:1885520					Gains - 107825495:108879985													Gains - 9161731:9366513
	LC:HOP_62	F									Losses - 21968102:21979876
	LC:HOP_92	M						Losses - 67017816:67048450										Losses - 16246612:16262278, 78540640:78571270
	LC:NCI_H226	M																								Gains - 9161731:9366513
	LC:NCI_H23	M								Gains - 127642444:130725629							Gains - 20591078:20626177
	LC:NCI_H322M	M									Losses - 20272274:22148864, 24502810:24516164											Gains - 33948496:34585916
	LC:NCI_H460	M			Losses - 60428941:60501155					Gains - 128698309:130620731	Losses - 21972668:22096927															Gains - 9161731:9366513
	LC:NCI_H522	M				Losses - 179547522:180876022
	OV:IGROV1	F
	OV:OVCAR_3	F			Losses - 115983491:116968665	Losses - 181778107:182455927															Gains - 29763978:30608742, 39915620:40956912, 54033204:55001511
	OV:OVCAR_4	F
	OV:OVCAR_5	F					Losses - 97044407:97092837				Losses - 21726729:22193977			Gains - 6142211:6326405, 24608117:25543084
	OV:OVCAR_8	F			Losses - 162019963:169221177													Losses - 79018362:79056091			Losses - 69455:423950
	OV:SK_OV_3	F			Gains - 168688902:168732082 Losses - 37059550:37174126						Losses - 21972668:22098636								Losses - 3921998:4179443
	OV:NCI_ADR_RES	F			Losses - 162028263:169227784	Losses - 177955022:179357172			Gains - 84612987:85423856, 87054746:87386111, 87990461:88205065									Losses - 79018036:79057029			Losses - 69455:425304
	PR:PC_3	M					Losses - 138157532:138312551			Gains - 120065245:120121934, 128737823:128827661, 133869088:133904033, 134676061:134830310		Losses - 82040014:82295910, 89676640:90493492							Losses - 40260025:40643071		Losses - 42784046:42822717
	PR:DU_145	M						Losses - 148128162:148289640							Losses - 115076258:115107751	Losses - 19000396:19457491										Gains - 9161731:9366513
	RE:786_0	M									Losses - 21977519:22103796					Losses - 50978170:51115016
	RE:A498	F									Losses - 21972307:22043871									Losses - 66748658:66753433
	RE:ACHN	M			Losses - 116796764:117106204					Losses - 3454081:3481046	Losses - 20164965:21990783, 24502810:24516164		Losses - 55368746:55431290			Losses - 51110769:51235038										Losses - 95955:7348175
	RE:CAKI_1	M							Losses - 69596870:69733840		Losses - 21967930:22100318														Gains - 156874:2394683
	RE:RXF_393	M			Losses - 97081289:97215702					Gains - 140162478:140376116	Losses - 21921484:22009169	Losses - 89540437:89658332						Losses - 6205229:7238537							Losses - 6889294:7196124
	RE:SN12C	M
	RE:TK_10	M
	RE:UO_31	F									Losses - 21950513:21987056														Gains - 156874:2398330
	Number of cell lines with changes		4	3	11	5	3	9	6	7	25	6	4	1	4	5	1	8	4	4	4	3	0	3	16	9
