# Supplementary material for: High Resolution Copy Number Variation Data in the NCI-60 Cancer Cell Lines from Whole Genome Microarrays Accessible through CellMiner
Source: PLoS One. 2014 Mar 26;9(3):e92047. doi: 10.1371/journal.pone.0092047 (PMC3966786; doi:10.1371/journal.pone.0092047)
Supplement: Table S4 — Genes that satisfy the three criteria (see article) for a putative new tumor suppressor. (XLSX) [file pone.0092047.s005.xlsx]

## Sheet: Supplementary Table 4
	Supplementary Table 4: Genes that satisfy the criteria for a putative new tumor suppressora
	Footnotes
	aThe three criteria for a putative new tumor suppressor are i) statistically significant correlation between copy number and expression (False Detection Ratio FDR < 0.05),
	ii) the gene is focally gained or lost in at least 3 samples, iii) the number of samples with focal losses is greater than 3 times the number of focal gains
	bGreen filled cells and a value of "TRUE" in column U indicates genes that are farther than 2Mb away from known oncogenes and tumor suppressors.
	cDouble-lined borders separate groups of genes within the same focal gain/loss region.
	Gene cluster (Adjacent genes with copy number correlations ≥80%)	Gene	Entrez ID	Name	Chromosome	Start	End	Cytoband	Known relation to cancer	Pearson correlation	Pearson p-value	Pearson FDR	Closest oncogene/tumor suppressor	Distance to closest oncogene/tumor suppressor (in bases)	Number of cell lines with focal gains	Number of cell lines with focal losses	Gained cell line and region	Lost cell line and region	Satisfies the three criteria	Satisfies the three criteria and >2Mb from nearest oncogene/tumor suppressor
	1	FAF1	11124	Fas (TNFRSF6) associated factor 1	1	50906934	51425936	1p32.3		0.729352	3.86924e-11	6.93639e-07	CDKN2C	8430	0	4		CNS:SNB_19 1:51032096-51440292,CNS:U251 1:50989050-51445752,LE:RPMI_8226 1:51155634-51468942,PR:PC_3 1:50590444-51078379	TRUE	FALSE
	2	KLHL9	55958	kelch-like 9 (Drosophila)	9	21331017	21335429	9p21.3		0.936053	5.43843e-28	1.00633e-23	CDKN2A	632321	1	3	ME:SK_MEL_2 9:21073413-21874110	ME:MALME_3M 9:21282489-22892510,LC:NCI_H322M 9:20272274-22148864,RE:ACHN 9:20164965-21990783	TRUE	FALSE
	2	MTAP	4507	methylthioadenosine phosphorylase	9	21802634	21865969	9p21.3		0.835344	1.05188e-16	1.94167e-12	CDKN2A	101781	1	9	ME:SK_MEL_2 9:21073413-21874110	BR:MCF7 9:21841175-22039386,CNS:SF_268 9:21800624-22214031,LE:CCRF_CEM 9:21817420-21989207,ME:LOXIMVI 9:21864077-21990783,ME:MALME_3M 9:21282489-22892510,LC:A549 9:21839815-22091403,LC:NCI_H322M 9:20272274-22148864,OV:OVCAR_5 9:21726729-22193977,RE:ACHN 9:20164965-21990783	TRUE	FALSE
	3	CDKN2A	1029	cyclin-dependent kinase inhibitor 2A (melanoma, p16, inhibits CDK4)	9	21967750	21994490	9p21.3		0.823051	7.08437e-16	1.30572e-11	CDKN2A	0	0	24		BR:MCF7 9:21841175-22039386,CNS:SF_268 9:21800624-22214031,CNS:SF_295 9:21943861-22012113,CNS:SNB_19 9:21937141-22149027,CNS:U251 9:21934694-22148864,LE:CCRF_CEM 9:21817420-21989207,LE:MOLT_4 9:21931036-21991152,LE:SR 9:21871668-21985190,ME:LOXIMVI 9:21864077-21990783,ME:MALME_3M 9:21282489-22892510,ME:SK_MEL_2 9:21905342-22393135,ME:UACC_62 9:21957976-22053824,LC:A549 9:21839815-22091403,LC:HOP_…	TRUE	FALSE
	3	CDKN2B-AS1	100048912	CDKN2B antisense RNA 1 (non-protein coding)	9	21994789	22121093	9p21.3		0.652498	2.14975e-08	0.000363459	CDKN2A	299	0	17		BR:MCF7 9:21841175-22039386,CNS:SF_268 9:21800624-22214031,CNS:SF_295 9:21943861-22012113,CNS:SNB_19 9:21937141-22149027,CNS:U251 9:21934694-22148864,ME:MALME_3M 9:21282489-22892510,ME:SK_MEL_2 9:21905342-22393135,ME:UACC_62 9:21957976-22053824,LC:A549 9:21839815-22091403,LC:NCI_H322M 9:20272274-22148864,LC:NCI_H460 9:21972668-22096927,OV:OVCAR_5 9:21726729-22193977,OV:SK_OV_3 9:21972668-22098636…	TRUE	FALSE
	4	KLLN	100144748	killin, p53-regulated DNA replication inhibitor	10	89618917	89623194	10q23.31		0.623013	1.06141e-07	0.00174932	PTEN	0	1	3	OV:OVCAR_4 10:88083026-89996584	CNS:SF_539 10:89260683-91160748,LE:CCRF_CEM 10:89607816-89696858,RE:RXF_393 10:89540437-89658332	TRUE	FALSE
	4	PTEN	5728	phosphatase and tensin homolog	10	89623194	89728532	10q23.31		0.774652	3.81584e-13	6.97002e-09	PTEN	0	1	4	OV:OVCAR_4 10:88083026-89996584	CNS:SF_539 10:89260683-91160748,LE:CCRF_CEM 10:89607816-89696858,PR:PC_3 10:89676640-90493492,RE:RXF_393 10:89540437-89658332	TRUE	FALSE
	5	RNF121	55298	ring finger protein 121	11	71639767	71708643	11q13.4	Present in a region associated with breast cancer susceptibility (PMID:19205878)	0.62843	7.62251e-08	0.00126396	MEN1	7061001	1	3	ME:SK_MEL_5 11:68544562-72066913	ME:SK_MEL_2 11:70803936-74754489,LC:EKVX 11:70339364-72091902,LC:HOP_62 11:71254228-73014538	TRUE	TRUE
	5	IL18BP	10068	interleukin 18 binding protein	11	71709957	71713965	11q13.4	Present in a region associated with breast cancer susceptibility (PMID:19205878)	0.604717	3.10385e-07	0.00502016	MEN1	7131191	1	3	ME:SK_MEL_5 11:68544562-72066913	ME:SK_MEL_2 11:70803936-74754489,LC:EKVX 11:70339364-72091902,LC:HOP_62 11:71254228-73014538	TRUE	TRUE
	5	NUMA1	4926	nuclear mitotic apparatus protein 1	11	71713910	71791573	11q13.4	Present in a region associated with breast cancer susceptibility (PMID:19205878)	0.73959	1.48114e-11	2.66694e-07	MEN1	7135144	1	3	ME:SK_MEL_5 11:68544562-72066913	ME:SK_MEL_2 11:70803936-74754489,LC:EKVX 11:70339364-72091902,LC:HOP_62 11:71254228-73014538	TRUE	TRUE
	5	LAMTOR1	55004	late endosomal/lysosomal adaptor, MAPK and MTOR activator 1	11	71808337	71814433	11q13.4	Regulator of MTOR pathway. Expression downregulation induces p53 dependant apoptosis (PMID:22513874)	0.737615	1.78861e-11	3.21647e-07	MEN1	7229571	1	3	ME:SK_MEL_5 11:68544562-72066913	ME:SK_MEL_2 11:70803936-74754489,LC:EKVX 11:70339364-72091902,LC:HOP_62 11:71254228-73014538	TRUE	TRUE
	6	TTC19	54902	tetratricopeptide repeat domain 19	17	15902693	15932723	17p12		0.578096	1.31829e-06	0.0206747	MAP2K4	3855642	0	4		LE:RPMI_8226 17:15712672-17570053,PR:DU_145 17:15751600-18022589,RE:CAKI_1 17:13850504-16081289,PR:RC01 17:15799276-17999828	TRUE	TRUE
	6	NCOR1	9611	nuclear receptor corepressor 1	17	15933407	16118874	17p12	High level of expression correlates with better prognosis in breast cancer (PMID:16019133)	0.769941	6.47423e-13	1.18032e-08	MAP2K4	3886356	0	4		LE:RPMI_8226 17:15712672-17570053,PR:DU_145 17:15751600-18022589,RE:CAKI_1 17:13850504-16081289,PR:RC01 17:15799276-17999828	TRUE	TRUE
	6	PIGL	9487	phosphatidylinositol glycan anchor biosynthesis, class L	17	16120508	16229573	17p11.2		0.649763	1.94054e-08	0.000328417	MAP2K4	4073457	0	3		LE:RPMI_8226 17:15712672-17570053,PR:DU_145 17:15751600-18022589,PR:RC01 17:15799276-17999828	TRUE	TRUE
	6	ZNF624	57547	zinc finger protein 624	17	16524047	16557167	17p11.2		0.720403	8.65001e-11	1.54264e-06	MAP2K4	4476996	0	3		LE:RPMI_8226 17:15712672-17570053,PR:DU_145 17:15751600-18022589,PR:RC01 17:15799276-17999828	TRUE	TRUE
	6	FLCN	201163	folliculin	17	17115526	17140502	17p11.2	A suspected tumor suppressor gene. Inactivating mutations in this gene are causative of Birt-Hogg-Dubé syndrome (PMID: 23223565)	0.708653	2.37624e-10	4.20405e-06	MAP2K4	5068475	0	3		LE:RPMI_8226 17:15712672-17570053,PR:DU_145 17:15751600-18022589,PR:RC01 17:15799276-17999828	TRUE	TRUE
	6	COPS3	8533	COP9 constitutive photomorphogenic homolog subunit 3 (Arabidopsis)	17	17149937	17184617	17p11.2		0.8062	7.7195e-15	1.41931e-10	MAP2K4	5102886	0	3		LE:RPMI_8226 17:15712672-17570053,PR:DU_145 17:15751600-18022589,PR:RC01 17:15799276-17999828	TRUE	TRUE
	6	MED9	55090	mediator complex subunit 9	17	17380299	17396534	17p11.2		0.615212	1.69128e-07	0.00276626	MAP2K4	5333248	0	3		LE:RPMI_8226 17:15712672-17570053,PR:DU_145 17:15751600-18022589,PR:RC01 17:15799276-17999828	TRUE	TRUE
	6	PEMT	10400	phosphatidylethanolamine N-methyltransferase	17	17408876	17495017	17p11.2	Lower expression in HCC compared to normal liver and low expression correlates with poorer survival (PMID:12931022). Higher expression induces apoptosis (PMID:11960751)	0.74763	6.74895e-12	1.21981e-07	MAP2K4	5361825	0	3		LE:RPMI_8226 17:15712672-17570053,PR:DU_145 17:15751600-18022589,PR:RC01 17:15799276-17999828	TRUE	TRUE
	7	CLTC	1213	clathrin, heavy chain (Hc)	17	57697049	57774317	17q23.1		0.703943	3.51407e-10	6.19846e-06	BRCA1	16419549	1	3	ME:SK_MEL_5 17:56676000-58668369	BR:MCF7 17:57201530-57899434,ME:LOXIMVI 17:57716731-57904697,OV:NCI_ADR_RES 17:57766936-57906431	TRUE	TRUE
	7	PTRH2	51651	peptidyl-tRNA hydrolase 2	17	57774666	57784856	17q23.1	Also known as Bit1, this gene mediates apoptosis and downregulation of expression increases metastasis (PMID:21886829)	0.77499	3.672e-13	6.70838e-09	BRCA1	16497166	1	3	ME:SK_MEL_5 17:56676000-58668369	BR:MCF7 17:57201530-57899434,ME:LOXIMVI 17:57716731-57904697,OV:NCI_ADR_RES 17:57766936-57906431	TRUE	TRUE
	8	HSPA13	6782	heat shock protein 70kDa family, member 13	21	15743436	15755509	21q11.2		0.705109	3.19199e-10	5.63482e-06	RUNX1	20404588	0	3		ME:M14 21:15428725-17505689,ME:MDA_MB_435 21:15369860-17540055,ME:MDA_N 21:15417582-17540576	TRUE	TRUE
	8	USP25	29761	ubiquitin specific peptidase 25	21	17102495	17252377	21q21.1		0.681662	2.0276e-09	3.52498e-05	RUNX1	18907720	0	3		ME:M14 21:15428725-17505689,ME:MDA_MB_435 21:15369860-17540055,ME:MDA_N 21:15417582-17540576	TRUE	TRUE
	9	UBE2L3	7332	ubiquitin-conjugating enzyme E2L 3	22	21903735	21978323	22q11.21		0.58464	9.34937e-07	0.0147711	SMARCB1	2150826	0	3		ME:SK_MEL_2 22:20064512-22647780,LC:EKVX 22:20013881-22212684,OV:OVCAR_5 22:21425728-23630559	TRUE	TRUE
	9	SDF2L1	23753	stromal cell-derived factor 2-like 1	22	21996541	21998588	22q11.21	Low expression correlated with poor survival in breast cancer (PMID:19513569)	0.66547	6.60292e-09	0.000113313	SMARCB1	2130561	0	3		ME:SK_MEL_2 22:20064512-22647780,LC:EKVX 22:20013881-22212684,OV:OVCAR_5 22:21425728-23630559	TRUE	TRUE
	9	PPIL2	23759	peptidylprolyl isomerase (cyclophilin)-like 2	22	22020272	22052202	22q11.21		0.803471	1.11187e-14	2.04295e-10	SMARCB1	2076947	0	3		ME:SK_MEL_2 22:20064512-22647780,LC:EKVX 22:20013881-22212684,OV:OVCAR_5 22:21425728-23630559	TRUE	TRUE
	9	MAPK1	5594	mitogen-activated protein kinase 1	22	22113946	22221970	22q11.21:22q11.22		0.868942	2.28946e-19	4.23321e-15	SMARCB1	1907179	0	3		ME:SK_MEL_2 22:20064512-22647780,LC:EKVX 22:20013881-22212684,OV:OVCAR_5 22:21425728-23630559	TRUE	FALSE
	10	PRR14L	253143	proline rich 14-like	22	32077333	32146120	22q12.2		0.684645	1.61796e-09	2.81832e-05	NF2	1982744	0	3		CO:SW_620 22:31657939-32183478,LC:HOP_62 22:31896795-33150044,OV:OVCAR_5 22:31574028-33030296	TRUE	FALSE
	10	DEPDC5	9681	DEP domain containing 5	22	32149936	32303020	22q12.2	Mutations in this locus associated with progression to hepatocellular carcinoma in chronic hepatitis C virus carriers (PMID:21725309)	0.58907	7.37725e-07	0.0117188	NF2	2055347	0	3		CO:SW_620 22:31657939-32183478,LC:HOP_62 22:31896795-33150044,OV:OVCAR_5 22:31574028-33030296	TRUE	TRUE
	11	APOBEC3B	9582	apolipoprotein B mRNA editing enzyme, catalytic polypeptide-like 3B	22	39378403	39388784	22q13.1		0.58119	1.3896e-06	0.0217708	EP300	2099829	0	4		CNS:SF_268 22:39360417-39384360,CNS:U251 22:39360417-39384360,LC:HOP_62 22:39360417-39386672,LC:NCI_H460 22:38156301-39608977	TRUE	TRUE
	12	HDHD1	8226	haloacid dehalogenase-like hydrolase domain containing 1	X	6966960	7066231	Xp22.31		0.733607	2.6097e-11	4.68546e-07	BCOR	32844267	0	3		CO:SW_620 X:6847660-7431246,OV:OVCAR_3 X:6741074-7118897,RE:RXF_393 X:6889294-7196124	TRUE	TRUE
